# Supplementary material for: Time course of the physiological stress response to an acute stressor and its associations with the primacy and recency effect of the serial position curve
Source: PLoS One. 2019 May 17;14(5):e0213883. doi: 10.1371/journal.pone.0213883 (PMC6524805; doi:10.1371/journal.pone.0213883)
Supplement: S1 File — (CSV) [file pone.0213883.s001.csv]

age	sex	bmi	immersiontime_sec	a1	a2	a3	a4	a5	a6	a7	a8	a9	a10	a11	a12	a13	a14	a15	b1	b2	b3	b4	b5	b6	b7	b8	b9	b10	b11	b12	b13	b14	b15	c1	c2	c3	c4	c5	c6	c7	c8	c9	c10	c11	c12	c13	c14	c15	pe_1_3_a
22	1	22,67573696	180	3	2	1	1	0	1	1	1	0	2	2	3	1	1	3	2	1	3	0	1	0	0	0	2	0	3	2	2	2	3	1	1	0	1	0	0	0	0	1	0	2	1	3	3	3	6
21	1	20,43816558	180	2	0	2	1	1	2	1	2	0	1	1	3	3	2	2	2	2	1	1	2	0	0	0	2	2	2	3	3	3	3	3	3	1	2	2	0	0	1	1	1	1	3	3	3	3	4
25	1	19,03114187	180	2	2	1	0	0	3	2	1	1	0	2	3	2	2	2	2	1	1	1	1	0	0	1	2	1	2	1	3	2	2	1	2	0	2	0	1	1	0	2	3	2	3	3	3	3	5
36	1	19,33372992	18	1	1	1	0	0	1	1	0	1	0	0	1	2	2	2	2	2	0	0	1	0	0	0	0	1	0	1	2	3	3	2	2	0	0	0	0	1	1	1	1	1	2	3	2	2	3
24	1	24,97398543	180	3	3	3	3	2	2	3	3	3	2	3	2	3	2	2	3	3	2	2	2	2	1	1	2	1	2	3	2	1	2	2	3	1	2	2	3	1	3	3	3	3	3	3	3	3	9
25	2	26,31281123	180	3	3	3	2	1	1	1	2	1	0	2	3	2	2	1	3	3	3	0	1	1	1	2	0	0	2	2	1	3	3	3	1	1	1	0	2	1	1	3	1	1	2	3	3	3	9
21	1	23,4375	180	1	0	2	1	1	2	1	0	0	0	3	2	3	3	3	3	3	0	2	1	0	1	0	1	1	2	3	2	2	1	3	2	1	1	1	0	0	1	0	1	0	1	3	3	2	3
25	1	21,2244898	180	3	3	3	3	2	3	0	1	1	0	2	2	1	2	3	3	2	3	3	3	2	1	3	3	1	1	2	3	3	3	2	3	1	1	2	0	2	2	2	0	0	1	2	2	2	9
23	1	19,921875	180	2	2	3	2	1	2	2	1	3	2	1	1	2	2	2	2	2	0	1	2	1	2	3	2	0	2	3	3	3	3	1	1	1	2	1	2	1	1	2	1	2	2	3	2	3	7
25	1	29,6875	33	2	2	2	1	0	0	1	0	0	1	1	2	0	2	2	2	2	0	1	2	0	0	1	0	0	2	0	1	1	3	0	1	0	0	1	0	1	0	1	1	1	2	3	3	3	6
35	1	22,75830678	180	3	1	1	1	0	0	0	0	0	2	1	1	2	2	2	1	1	1	1	0	0	1	1	0	0	2	1	3	3	3	1	1	0	1	0	1	2	1	1	0	0	1	3	3	3	5
22	2	21,79820239	180	3	3	2	1	1	3	2	1	2	2	0	2	2	3	2	3	2	2	1	0	1	1	1	0	1	1	2	3	2	3	1	2	0	0	1	1	2	1	1	2	0	0	2	3	3	8
21	2	19,72318339	180	3	3	2	1	3	2	2	0	2	2	3	3	2	3	3	3	3	1	2	2	2	1	2	2	2	1	3	3	3	3	3	2	2	1	0	1	1	2	2	0	1	3	3	3	3	8
18	1	19,03114187	180	3	3	3	1	3	2	1	2	1	0	0	3	3	3	3	3	3	2	2	2	1	1	0	3	1	1	2	3	3	3	3	2	2	2	2	2	1	0	1	0	2	2	3	3	3	9
27	2	21,44756785	180	3	3	3	3	2	3	2	2	2	2	3	0	0	0	0	3	2	3	3	3	3	2	3	2	2	1	0	0	3	2	3	3	3	3	3	2	2	1	1	0	0	2	2	0	1	9
19	1	20,57613169	180	2	1	1	2	0	2	1	1	1	3	2	3	3	3	3	1	1	1	0	3	1	1	1	1	2	3	3	3	3	3	3	0	1	0	0	0	2	2	2	3	3	2	3	2	3	4
21	1	19,03114187	180	3	2	3	2	2	3	2	2	2	2	1	1	1	1	2	1	3	0	3	2	2	3	3	2	2	2	3	3	2	2	2	1	1	2	1	2	1	2	3	2	2	3	3	3	3	8
23	1	20,71569381	180	3	2	2	2	0	1	1	1	3	3	1	2	2	2	2	1	1	2	2	0	2	2	1	1	1	0	3	3	3	3	1	0	0	1	1	0	1	0	2	1	2	1	3	3	3	7
19	1	22,46003435	41	1	1	0	1	1	1	1	0	0	0	1	2	0	1	2	2	2	1	0	0	1	0	0	0	0	1	2	0	3	3	1	0	0	0	1	1	0	1	2	1	0	1	3	3	3	2
24	1	29,24210864	28	3	2	0	1	2	1	1	0	2	2	2	1	1	2	2	1	2	1	0	0	0	0	0	1	1	1	2	3	2	3	1	2	2	1	2	0	1	2	0	0	1	1	2	3	3	5
29	1	20,19557823	18	2	0	0	0	1	1	2	1	1	2	0	1	2	3	3	2	2	2	2	2	2	1	2	0	2	3	2	3	3	3	2	2	1	2	0	1	2	1	1	0	3	3	3	3	3	2
19	1	21,98989237	180	3	1	2	2	1	2	1	2	1	1	1	2	1	2	1	3	1	2	1	1	0	1	1	2	1	1	2	2	2	1	3	2	2	3	1	2	0	0	0	1	0	0	1	1	3	6
18	1	21,2585034	57	2	3	3	3	3	3	2	2	2	2	3	3	2	1	2	2	2	3	3	2	2	2	1	0	1	1	1	3	3	3	3	2	1	2	3	3	3	1	3	3	2	2	3	2	3	8
22	2	18,81214727	180	3	1	1	1	2	1	1	1	2	3	1	2	2	2	2	3	1	0	1	2	1	1	2	1	1	1	2	3	2	3	1	2	3	2	0	1	0	1	2	2	3	3	3	3	3	5
19	1	19,35020755	180	2	1	2	1	1	1	2	1	3	2	3	2	3	2	3	2	2	3	2	2	0	1	2	2	2	2	3	2	3	3	2	3	3	3	1	0	1	2	3	2	2	3	3	3	3	5
20	2	26,86873566	47	3	2	2	1	2	1	0	1	2	1	1	0	3	1	3	3	2	2	2	1	1	1	1	2	3	2	3	2	3	3	3	2	1	2	1	2	0	1	1	0	1	3	3	3	3	7
18	1	23,14049587	180	2	2	3	2	1	1	3	1	1	1	2	2	1	2	3	3	2	2	1	2	2	2	0	1	0	1	3	3	3	3	2	2	1	1	2	3	1	0	2	1	3	2	3	3	3	7
23	2	22,72043837	39	3	3	3	3	3	3	2	1	1	1	1	1	2	2	2	3	2	3	1	1	1	3	3	2	2	3	3	3	3	3	2	3	1	2	1	3	2	2	2	3	2	3	3	2	3	9
24	1	20,06920415	34	1	1	2	0	1	1	0	1	0	1	1	1	2	3	2	2	1	1	2	1	1	1	0	0	2	1	2	3	3	3	0	2	3	1	1	1	3	0	1	2	3	3	3	3	3	4
24	1	22,05805119	180	3	3	3	3	2	0	1	1	1	3	1	3	3	2	3	3	3	3	1	1	1	2	2	2	2	2	1	3	2	3	2	2	3	1	0	1	1	2	2	1	3	1	2	2	3	9
21	1	21,38593635	180	3	1	2	0	0	2	0	2	0	0	2	2	2	3	3	3	2	2	1	1	1	0	1	0	1	0	1	3	3	3	2	1	0	0	0	0	1	0	1	1	2	2	2	3	3	6
36	2	25,76298058	180	3	1	1	3	0	1	1	0	0	3	2	3	2	3	3	2	2	2	1	2	2	3	1	0	0	2	3	3	3	3	1	2	0	1	0	0	2	0	0	0	3	2	3	2	3	5
42	1	23,72528616	180	3	3	3	1	1	1	1	2	1	1	2	2	0	0	0	3	3	1	1	1	1	1	1	1	1	0	0	2	0	2	2	0	0	1	2	1	1	0	0	1	1	1	3	2	3	9
[truncated: 31 more columns]
