# Supplementary material for: Time course of the physiological stress response to an acute stressor and its associations with the primacy and recency effect of the serial position curve
Source: PLoS One. 2019 May 17;14(5):e0213883. doi: 10.1371/journal.pone.0213883 (PMC6524805; doi:10.1371/journal.pone.0213883)
Supplement: S2 File — (XLSX) [file pone.0213883.s002.xlsx]

## Sheet: Codebook
S2 - Codebook
Missing values are coded as '-99' for all variables.
Variable	Code	Label
Sex	1	Female
	2	Male
sAA_s1_s2_10perc_resp	0	sAA-non responders
	1	sAA responders
Cort_s1_s5_10perc_resp	0	Cortisol-non responder
	1	Cortisol responder
